# Supplementary material for: Mono-Rhamnolipid Biosurfactants Synthesized by Pseudomonas aeruginosa Detrimentally Affect Colorectal Cancer Cells
Source: Pharmaceutics. 2022 Dec 14;14(12):2799. doi: 10.3390/pharmaceutics14122799 (PMC9782318; doi:10.3390/pharmaceutics14122799)
Supplement: Supplementary file 1 [file pharmaceutics-14-02799-s001.zip]

Archive with 1 entries (1 files):
- pharmaceutics-2024987-supplementary.pdf
